# Supplementary material for: Development of Ciprofloxacin-Loaded Electrospun Yarns of Application Interest as Antimicrobial Surgical Suture Materials
Source: Pharmaceutics. 2024 Feb 3;16(2):220. doi: 10.3390/pharmaceutics16020220 (PMC10891768; doi:10.3390/pharmaceutics16020220)
Supplement: Supplementary file 1 [file pharmaceutics-16-00220-s001.zip]

Archive with 1 entries (1 files):
- pharmaceutics-2835923-supplementary.mp4
